# Supplementary material for: Diagnosis and Management of Glioblastoma: A Comprehensive Perspective
Source: J Pers Med. 2021 Apr 1;11(4):258. doi: 10.3390/jpm11040258 (PMC8065751; doi:10.3390/jpm11040258)
Supplement: Supplementary file 1 [file jpm-11-00258-s001.tgz]

Archive with 3 entries (2 files):
- supplementray_table_s1.xlsx
- __MACOSX/
- __MACOSX/._supplementray_table_s1.xlsx
